# Supplementary material for: Treatment strategies of esophageal cancer with concurrent cervical node metastasis: a Dutch nationwide population-based cohort study
Source: Dis Esophagus. 2026 Apr 27;39(2):doag040. doi: 10.1093/dote/doag040 (PMC13112424; doi:10.1093/dote/doag040)
Supplement: doag040_Supplemental_Files [file doag040_supplemental_files.zip]

Archive with 3 entries (3 files):
- IKNL_CLNM_Nationwide_Cohort_STROBE_checklist_cohort_doag040.docx
- IKNL_CLNM_Nationwide_Cohort_Supplementary_File_doag040.docx
- Supplementary_Figure_S1._Distribution_of_treatment_strategies_per_year_of_diagnosis_doag040.tiff
